# Supplementary material for: Comparative analyses of vertebrate posterior HoxD clusters reveal atypical cluster architecture in the caecilian Typhlonectes natans
Source: BMC Genomics. 2010 Nov 24;11:658. doi: 10.1186/1471-2164-11-658 (PMC3091776; doi:10.1186/1471-2164-11-658)
Supplement: Additional file 1 — Summary of the conserved sequences in vertebrate Hox clusters. This table gives an overview of the positions of the coding regions in the vertebrate sequences as well as all footprint positions identified by the tracker software. The footprints are named fp1 to fp33, and footprints that are expressed in at least two species are indicated in bold. [file 1471-2164-11-658-S1.XLS]

## Sheet: Sheet1
footprint/gene		Reference	Homo		Mus		Canis		Monodelphis		Anolis		Gallus		Silurana		Typhlonectes		Latimeria		Danio		Heterodontus
			begin	end	begin	end	begin	end	begin	end	begin	end	begin	end	begin	end	begin	end	begin	end	begin	end	begin	end
fp1	CR3	[51]	5896	6735	5848	6574	4471	5130	4006	4881	3952	4473	6967	7819	1463	1900	2912	3566	667	1314	5210	5705	21415	22057	fp1
fp2	CR2	[51]	8274	8774	8056	8466	6763	7173	6505	7072	15433	15931	8878	9372	4765	5159	5220	5803	8130	8624	6450	6950	22172	22619	fp2
fp3	CR2	[51]	9143	9477	8624	9191	7543	7886	7488	7850	16401	16636	9810	10153	5221	5885	5804	6470	8644	9355	6951	7454	22647	23344	fp3
fp4	3'UTR		10017	10573	9400	10213	8401	8782	8327	9032	18663	18922	10415	11089	6239	6389	6815	7426	9881	10147	7809	7960	23502	24220	fp4
fp5	CR1 (3'UTR)	[51]	10857	11722	10745	11370	9275	10163	9212	10135	20424	20619	11245	12117	7401	8138	7573	8361	10386	11240	8718	9034	24541	25381	fp5
fp6	3'UTR		11797	11942	11423	11648	10259	10389	10200	10444			12205	12441											fp6
Evx2	exon 3		12826	13557	12495	13214	11289	12011	11365	12060	23859	24444	12626	12936	8635	9246	9025	9642	12440	13054	9503	10117	25899	26501	Evx2
Evx2	exon 2		14897	15156	14646	14926	13368	13648	13696	13946	27909	28189	14177	14415	10896	11140	10929	11161	14905	15149	10674	10912	26845	27092	Evx2
fp7	intron		15277	15357	14926	15228	13704	13838	13940	14250	28346	28401	14418	14543			11215	11309					27104	27283	fp7
Evx2	exon 1		16069	16495	15872	16298	14595	15021	15174	15597	31516	31960	15414	15837	12287	12701	11916	12336	15982	16405	11449	11851	28068	28491	Evx2
fp8	5'UTR		16497	17106	16300	16935	15023	15668	15592	16224	32309	32444	15839	16475	12873	13334	12353	12972	16408	16960	11863	12401	28506	29099	fp8
fp9	RXII-1	[23]	17948	18141	17713	17900	16422	16606	16993	17191	34172	34207	16983	17188					17791	17881	yes	yes	30059	30149	fp9
fp10	RXII-2	[23]	19083	19143	18838	19198	17565	17651	18414	18522	38114	38220	N	N	14472	14513	14539	14662	18633	18687	yes	yes	31209	31267	fp10
fp11			20584	20684	20017	20038	18676	18769	19355	19693							21564	21847	39584	39643					fp11
fp12			21179	21211	20610	20632	19274	19342	20101	20196	43991	44047			16365	16419	22211	22261	40034	40091					fp12
Hoxd14																							32723	34460	Hoxd14
fp13	promoter		25308	25447	24866	25006	N	N	24316	24409					19841	20058	26129	26342							fp13
Hoxd13	exon 1		25634	26390	25181	25949	N	N	24865	25636	55872	56618	20329	20412	20062	20677	26346	26838			24674	25211	42409	43012	Hoxd13
fp14	intron				26405	26662	25623	25852	26376	26614			20845	20991											fp14
Hoxd13	exon 2		27199	27449	26757	27007	25876	26126	26613	26863	60950	61200	20999	21249	22825	23075	27394	27644			27033	27265	43355	43605	Hoxd13
fp15	miR-26 target		27495	27521	27063	27090	26180	26197	26889	26959	64307	64347	21305	21324					46894	46916					fp15
fp16	3' UTR		27701	27739	27272	27796	26378	26415	27145	27199			21498	21579											fp16
fp17			30452	30493	29990	30075	29201	29234	30099	30202	68282	68327	24368	24413			30494	30543	69806	69876	28111	28226	46164	46321	fp17
fp18	RXI	[56]	31144	31284	30679	30850	29872	30006	31094	31244	81900	82047	25101	25256							yes	yes			fp18
fp19	5' UTR		32377	32518	31817	31955	31080	31221	32979	33121			26818	26961			99390	99530	76389	76521					fp19
Hoxd12	exon 1		32521	33094	31958	32525	31224	31797	33114	33780	N	N	26963	27524					76524	77085	30334	30928	49096	49675	Hoxd12
Hoxd12	exon 2		33241	33479	32685	32923	31952	32190	33966	34204	89912	90153	27796	28034					77413	77651	32343	32581	50437	50675	Hoxd12
fp20	RX	[54,55]	36948	37233	36323	36765	35675	35948	38281	38745	96794	96994	30965	31363	33700	34059	103153	103596	81123	81390	34851	34945	54354	54594	fp20
fp21			37614	37644	36934	37001	36320	36342	38994	39060			31609	31639											fp21
fp22	5'UTR		39835	40036	38972	39246	38493	38741	41372	41625	100778	100913	N	N	36944	37218	105472	105697	83862	84091	36707	36872	57199	57303	fp22
Hoxd11	exon 1		40075	40855	39264	40038	38771	39557	41625	42303	101144	101810	33471	34077	37220	37811	105699	106299	84100	84697	36921	37518	57422	58025	Hoxd11
fp23	HB1 element	[57-60]	40920	41080	40098	40261	39621	39772	42331	42561	102230	102468	34077	34306	37811	37988	106299	106462	84710	84896	37557	37660	58019	58185	fp23
Hoxd11	exon 2		41626	41861	40774	41009	40314	40549	43114	43349	103465	103700	34681	34916	38563	38795	106809	107041	85285	85517	38382	38614	58571	58803	Hoxd11
fp24	3'UTR		41919	42071	41026	41262	40625	40802	43376	43629			35049	35222											fp24
fp25	3'UTR		42296	42401	41301	41564	40977	41067	43702	43987	104201	104357	35453	35564											fp25
fp26	RVIII/RIX	[52,53]	42669	43459	41876	42671	41619	41846	44227	44687	105549	106074	35751	36453	39667	40171	108019	108568	86777	87300	39300	39800	59993	60497	fp26
fp27			44112	44141	43348	43390	42901	42929	45691	45761	107671	107754	yes	yes	40730	40760	109272	109312							fp27
fp28			46013	46320	45365	45662	44844	45087	48128	48496	110887	111209	39734	39954											fp28
fp29			46708	46771	45994	46092	45539	45611	48862	49003	111730	112026	40958	41221			112481	112554							fp29
fp30			47089	47273	46374	46677	45947	46114	49269	49573	112204	112366	41305	41496	43150	43290	112865	113076							fp30
fp31			48004	48532	47261	47769	46852	47287	50250	50782	113593	114040	42236	42680	43706	44091	113339	113923	91158	91755			66546	66703	fp31
fp32	5'UTR		49266	49551	48556	48849	48230	48393	51589	51882	115892	116170	43114	43228	44488	44767	114179	114440	92041	92275	44725	44950	67114	67373	fp32
Hoxd10	exon 1		49553	50297	48851	49595	48397	49141	51882	52626	116172	117018	43232	43973	44769	45507	114442	115180	92277	93012	44981	45407	67375	68113	Hoxd10
fp33	intron		51462	51559	50773	50919	50371	50462	53897	54051	118436	118609	N	N			116370	116522							fp33
Hoxd10	exon 2		51673	51950	50962	51239	50513	50790	54096	54373	118648	118925	N	N	47488	47765	116530	116633	94569	94846	46420	46694	69319	69590	Hoxd10
