# Supplementary material for: Comparative analyses of vertebrate posterior HoxD clusters reveal atypical cluster architecture in the caecilian Typhlonectes natans
Source: BMC Genomics. 2010 Nov 24;11:658. doi: 10.1186/1471-2164-11-658 (PMC3091776; doi:10.1186/1471-2164-11-658)
Supplement: Additional file 2 — EST blast hits of expressed footprints. All ESTs that correspond to the expressed footprints are given with Genbank accession number, species name and tissue source. [file 1471-2164-11-658-S2.XLS]

## Sheet: Sheet1
footprint	EST hit	species	expressed in
fp1	BB838602	Mus musculus	8 cells embryo
	BU129154	Gallus gallus	limbs, developmental stage 36
fp20	BF526767	Homo sapiens	glioblastoma with EGFR amplification
	CJ093950	Mus musculus	kidney 16 days embryo
	CJ057852	Mus musculus	spinal cord adult
	CJ057785	Mus musculus	spinal cord adult
	CB769967	Rattus norvegicus	prostate
	DN948012	Rattus norvegicus	ventral prostate, pool of 3-, 5-, and 7-days post-castration
	AW785383	Sus scrofa	day 11, 13, 15, 20, and 30 embryos
	BP463449	Sus scrofa	uterus
	CR445416	Silurana tropicalis	tailbud
	CR447933	Silurana tropicalis	tailbud
fp26	CK846758	Bos taurus	day 20 and day 40 embryos
	BE683404	Bos taurus	day 20 and day 40 embryos
	DN542944	Bos taurus	multiple tissues including ovary, hindbrain, uterus, and day-30 whole embryos
	DN541880	Bos taurus	multiple tissues including ovary, hindbrain, uterus, and day-30 whole embryos
	DN276345	Bos taurus	multiple tissues including ovary, hindbrain, uterus, and day-30 whole embryos
	AW195017	Homo sapiens	kidney
	BF510955	Homo sapiens	kidney
	AV010610	Mus musculus	18 day embryo
	BB609627	Mus musculus	18 day embryo
	BX687481	Silurana tropicalis	neurula
	BJ071395	Xenopus laevis	tailbud
fp27	AW841677	Homo sapiens	colon
	AW378585	Homo sapiens	head_neck
	AW205221	Homo sapiens	kidney
	AI423516	Homo sapiens	brain glioblastoma
	AA603367	Homo sapiens	adult
	BB549769	Mus musculus	oviduct pregnant female
	EL704582	Silurana tropicalis	metamorphic limb
	BX719941	Silurana tropicalis	tadpole
	AL676566	Silurana tropicalis	neurula
fp28	BE146727	Homo sapiens	head_neck
	BE146738	Homo sapiens	head_neck
	BE146716	Homo sapiens	head_neck
	BE146706	Homo sapiens	head_neck
	D25950	Homo sapiens	colon mucosa (short sequence)
	GH498363	Peromyscus maniculatus bairdii	liver, kidney, skin
	GH498362	Peromyscus maniculatus bairdii	liver, kidney, skin
fp29	BU201620	Gallus gallus	whole embryo, st 20-21
	BU285996	Gallus gallus	kidney + adrenal adult
fp30	BU201620	Gallus gallus	whole embryo, st 20-21
	BE148143	Homo sapiens	head_neck
	BE148165	Homo sapiens	head_neck
fp31	DT813939	Bos taurus	uterus
	BF356036	Homo sapiens	head_neck
	BQ938310	Mus musculus	colon
